# Supplementary material for: Engineered Neural Tissue (EngNT) Containing Human iPSC-Derived Schwann Cell Precursors Promotes Axon Growth in a Rat Model of Peripheral Nerve Injury
Source: Bioengineering (Basel). 2025 Aug 23;12(9):904. doi: 10.3390/bioengineering12090904 (PMC12468002; doi:10.3390/bioengineering12090904)
Supplement: Supplementary file 1 [file bioengineering-12-00904-s001.zip]

Archive with 1 entries (1 files):
- bioengineering-3776567-supplementary.pdf
